# Supplementary material for: Does a better adherence to dietary guidelines reduce mortality risk and environmental impact in the Dutch sub-cohort of the European Prospective Investigation into Cancer and Nutrition?
Source: Br J Nutr. 2017 Jul 14;118(1):69–80. doi: 10.1017/S0007114517001878 (PMC5579486; doi:10.1017/S0007114517001878)
Supplement: Supplementary file 1 [file S0007114517001878sup.zip]

Archive with 3 entries (2 files):
- S0007114517001878sup001/
- S0007114517001878sup001/S0007114517001878sup001.pdf
- S0007114517001878sup001/S0007114517001878sup002.pdf
